# Supplementary material for: Wide-Field Fluorescence Microscopy of Real-Time Bioconjugation Sensing
Source: Sensors (Basel). 2018 Jan 19;18(1):290. doi: 10.3390/s18010290 (PMC5796375; doi:10.3390/s18010290)
Supplement: Supplementary file 1 [file sensors-18-00290-s001.zip]

Archive with 1 entries (1 files):
- PCP@AgNW.mp4
